# Supplementary material for: New extralimital breeding records of saltmarsh sparrows (Ammospiza caudacuta) and Nelson's sparrows (Ammospiza nelsoni) and their implications
Source: Ecol Evol. 2023 Sep 19;13(9):e10532. doi: 10.1002/ece3.10532 (PMC10509385; doi:10.1002/ece3.10532)
Supplement: Supplementary file 1 — Data S1. [file ECE3-13-e10532-s001.csv]

Microsatellite DNA marker	2811-83672	2821-27744	2881-26898
Ammo017	116/116	124/124	128/148
Ammo001	139/139	123/123	123/123
Ammo006	236/240	244/256	256/260
Ammo008	241/241	247/247	247/247
Ammo015	238/238	238/250	250/250
Ammo003	153/156	150/150	150/150
Ammo016	190/211	196/196	196/196
Ammo023	222/222	216/219	210/225
Ammo036	242/242	242/242	242/242
Ammo030	264/270	240/240	240/240
Escu1	124/124	124/124	124/128
Asu18	137/143	129/137	141/143
Aca08	172/180	164/172	180/182
Aca01	159/167	219/227	199/203
Aca12	233/233	221/237	241/253
Ammo28	248/260	236/244	232/252
Ammo034	147/147	138/138	132/135
Ammo002	209/209	206/206	197/197
Aca05	217/221	209/225	217/225
Ammo020	263/263	275/275	278/281
